# Supplementary material for: Serum brain-derived neurotrophic factor levels in type 2 diabetes mellitus patients and its association with cognitive impairment: A meta-analysis
Source: PLoS One. 2024 Apr 22;19(4):e0297785. doi: 10.1371/journal.pone.0297785 (PMC11034647; doi:10.1371/journal.pone.0297785)
Supplement: S1 Raw data — (XLSX) [file pone.0297785.s001.xlsx]

## Sheet: Sheet1
study and year	number and subjects	age(years)	country	methods	population	diagnostic criteria	medicated(yes/no)	BDNF(ng/ml)
zhi-chun sun2018	DM(715)	55(47-68)	china	sandwich enzyme-linked immunosorbent assay (DuoSet Enzyme-Linked Immunosorbent Assay Development, R&D Systems, Inc., USA).	adult	diagnostic criteria of T2DM	YES	25.0(20.5-27.2)
	HC(396)							28.1(23.0-31.7)
	MCI(151)	66(53-72)						23.5(14.2-25.5)
	Without MCI(564)	55(43-64)						25.5(23.5-27.7)
									RBANS
yan-feng zhen2019	DM(230)	55.15(53.82-56.48)	china	sandwich enzyme-linked immunosorbent assay(BanDing Biomedical, Chinese Academy of Sciences, Beijing, China).	adult	diagnostic criteria of T2DM	YES	7.51(7.16-7.87)	74.43(73.05-75.80)
	HC(248)	52.21(50.93-53.49)						11.54(11.19-11.89)	89.99(85.67-88.32)
	men（96DM）	56.2（10.7）						6.9（2.4）	71.4（11.5）
	women(134DM)	54.4（10.1）						7.9（2.8）	76.6（10.8）
yan-feng zhen2018	DM(311)(136/175)	54.93(10.73)	china	sandwich enzyme-linked immunosorbent assay(BanDing Biomedical, Chinese Academy of Sciences, Beijing, China).	adult	diagnostic criteria of T2DM	YES	7.73(2.95)	70.50(13.42)
	HC(346)(138/208)	53.43(9.86)						11.56(2.67)	81.45(15.00)
yan-feng zhen2013	DM(208)(86/122)	51.4(11.0)	china	sandwich enzyme-linked immunosorbent assay(BanDing Biomedical, Chinese Academy of Sciences, Beijing, China).	adult	diagnostic criteria of T2DM	YES	8.0(2.9)	75.6(13.6)
	HC(212)(92/120)	50.8(10.7)						11.9(2.6)	81.0(15.0)
Blanca Murillo Ortiz2016	DM(37)	50.57(5.9)	Mexico	ELISA 备注：the Human BDNF Quantikine Kit	adult	unclear	unclear	30.56（p=0.0.001MD=10.01）
	HC(40)	42(2.2)					NO	39.86（8.9）
	with cognitive impairment(DM)(19)	50.57(5.9)						31.55(10.24)
	without cognitive impairment(DM)(18)	54.05(3.63)						43.78(9.05)
MIN GUO,MD 2017	DM(404)(M54.7%)	59(48-69)	china	enzyme-linked immunosorbent assay (DuoSet ELISA Development; R&D Systems, Inc, Minneapolis,MN).	adult		0.559	15.4(12.1-22.6)
	HC(212)							24.6(17.5-27.6)
	with DR(113)(M53.1%)	63(52-73)					0.618	13.5(10.0-16.4)
	without DR(291)(55.3%)	55(45-66)					0.498	17.8(14.6-22.6)
Jikun Wang 2014 排	DM(39)		china	unclear	adult	unclear	unclear
	HC(30)	57.00(7,79)						33.08(14.47)
	DM with depression(20)	56.75(7.99)						22.25(5.69)
	DM without depression(19)	53.42(7.41)						21.77(7.61)
Angela Passaro 2014	DM(37)	76(9)	Italy	ELISA	elderly population	American Diabetes Association Criteria	unclear	0.2764（0.1292）
	HC(122)	74(10)						0.3417（0.1576）
	with dementia（27）							0.2469（0.136）
	without dementia（10）							0.307（0.107）
Huili Wei 2016	DM(92)(48/44)	61(56-63)	china	1.ELISA 2.PSQI(Human ELISA kit; CUSABIO Science, Wuhan, China)	adult	diagnostic criteria of T2DM（WHO 1999）	unclear	1.77(1.13-2.17)
	HC(81)(44/37)	61(56-62)						1.32(1.13-1.57)
	SDi（90）（44/46）	60(57-61)						1.59(1.19-1.84)
	DM-SDi（114）（56/58）	60(57-62)						2.09(1.52-2.58)
Tian peng Zheng 2018	DM(1833)	63.3(4.6)	china	ELISA	elderly population	unclear	YES	1.685（0.590）
	无对照
	with MCI(1331)	66.1(4.5)		1.ELISA 2.NIAA				1.76(0.57)
	without MCI(502)	67.0(4.7)						1.49(0.60)
Jian Xin Zhou 2013排	DM(296)（148/148）	55.2(6.5)	China	ELISA	adult	diagnostic criteria of T2DM（WHO 1999）
	HC(70)(34/36)	53.2(5.5)						0.08529(0.00327)
	DDM(64)(19/45)	54.3(5.7)		1.ELISA 2.CES-D				0.07667(0.00535)
	NDDM(129/103)	51.3(4.9)						0.07984(0.00515)
Qin Sun 2018	DM(83)(41/42)	56.5(7.9)	china	ELISA (reagent kits from R&D Systems Inc., Minneapolis, MN, USA)	adult			2.1268(O.1711)
	HC(110)(47/63)	57.3(8.2)						2.2467（0.3315）
	DPN(65)(30/35)	58.2(7.3)						1.7398（0.1329）
banu boyuk 2014	DM(88)(38/50)	60.03(12.22)	Turkey	ELISA( (ChemiKine BDNFSandwich ELISA kit, CYT306; Millipore Bioscience ResearchReagents; USA and Canada))	adult	diagnostic criteria of T2DM	YES	0.20681(0.10732)
	HC(33)(17/16)	58.82(10.80)						0.13084(0.05981)
Qing-Guo Ren 2017	DM(89)(39/50)	68.74 ± 5.28	china	ELISA(the BDNF Exam ImmunoassaySystem kit (R&D Corp., USA) )	elderly population	unclear	unclear	0.51237(0.02490-1.84779)四分间距
	HC(40)(18/22)	69.53 ± 5.71						0.96941(0.13864-1.81945)
	MCI(37)							0.55781(0.04025-1.84779)
	with MCI(52)							0.47576(0.02490-1.49126)
Ming-He 2014	DM(37)(25/13)	54.9(7.9)	china	unclear	adult	unclear	unclear	22.04(6.72)
	HC(37)(26/12)	55.4(7.9)						28.53(16.14)
Bo Li 2015	DM(292)（m50.3%）	60 (48–66)四分位	china	ELISA(DuoSet ELISA Development, R&D Systems, Inc., USA)	adult	the WHO diagnostic criteriafor T2DM	YES	15.9 (12.6–19.8)四分位
队列研究	HC(200)（m51.0%）	60 (47–66)						24.6 (17.2–27.8)
Wei Liu 2016	DM（28）(m0%)	45（40-48）四分位	china	ELISA(BDNF EmaxImmunoAssay System, Promega, Madison, WI, USA)	adult	diagnostic criteria of T2DM（WHO 1999）	unclear	23.40(18.12-30.34)四分位
	HC(85)（33/52）	36（30-43）						10.00(3.61-16.59)
Nicole L. Spartano 2018	DM(179)（w69）	64（8）	USA	commercial ELISA assays (R&D Systems, Minneapolis, MN)	adult	a fastingglucose of ≥126 mg/dl or selfreported use of insulin or oralhypoglycemic agents	yes（部分）	24.343（0.623）
前瞻性队列研究	HC(1551)（w712）	60（10）						23.881（0.210）
Aya Fujinami 2008	DM(112)(53/59)	57.8 ± 7.3	Japan	ELISA((Costar,Cambridge, MA, USA) ,(R&D Systems, Inc. Minneapolis, MN, USA))	adult	theWorld Health Organization criteria	YES	15.5 ± 5.2
	HC(80)(38/42)	57.6 ± 7.2						20.0 ± 7.3
Masataka Suwa	DM(24)	51(6.6)	Japan	ELISA(Promega, Madison,WI)	adult	theWorld Health Organization criteria	unclear	40.6 (9.9)
	HC(7)	47.6(7.5)						30.6 (7.2 )
