# Supplementary material for: Serum brain-derived neurotrophic factor levels in type 2 diabetes mellitus patients and its association with cognitive impairment: A meta-analysis
Source: PLoS One. 2024 Apr 22;19(4):e0297785. doi: 10.1371/journal.pone.0297785 (PMC11034647; doi:10.1371/journal.pone.0297785)
Supplement: S2 Raw data — (XLS) [file pone.0297785.s002.xls]

## Sheet: Sheet1
id	year	type_study	population	country	journal	tdeath	ttotal	tnodeath	cdeath	ctotal	cnodeath	OR	ORlci	ORuci	RR	RRlci	RRuci	tmean	tsd	tsample	cmean	csd	csample	n_positives	percent	lowerci	upperci	bweight
AHS	1998	1: Cohort Studies	Seventh-day Adventists	U.S.A.	Cancer Causes and control	76	181	105	101	181	80	0.573314	0.378146	0.869212	0.752475	0.607033	0.932765	1.64059	2.15312	181	2.78986	2.27712	181	177	85.4587	79.5489	87.8822	2.20773
AHS 60-80	1984	1: Cohort Studies	Seventh-day Adventists	USA	American Journal of Epidemiology	50	110	60	64	111	47	0.611979	0.359634	1.04139	0.788352	0.608186	1.02189	2.53971	3.59586	110	1.63529	2.50544	111	114	92.0257	75.5977	95.1429	1.57534
Allen	2004	2: Case control	population	England	British journal of cancer	27	48	21	19	50	31	2.09774	0.935971	4.70157	1.48026	0.959919	2.28267	1.88609	2.79447	48	1.62181	2.14558	50	46	79.8804	60.0379	93.2411	1.13371
ATBC	2001	1: Cohort Studies	Smokers	Finland	Cancer Causes and control	21	46	25	20	47	27	1.134	0.499896	2.57245	1.07283	0.678619	1.69603	2.15476	3.09133	46	2.11443	3.35561	47	41	68.3169	55.7531	90.0488	0.969695
CA,USA 81-85	1992	1: Cohort Studies	Elderly	USA	British Journal of Cancer	26	56	30	25	57	32	1.10933	0.5286	2.32808	1.05857	0.704834	1.58984	2.24029	2.75893	56	2.21886	2.87134	57	51	67.1503	55.855	88.7854	1.13533
CARET	2003	1: Cohort Studies	smokers and asbestos exposed workers	USA	International Journal of Cancer	69	142	73	63	144	81	1.21526	0.762963	1.9357	1.11066	0.864262	1.42732	2.00598	2.73391	142	1.25271	2.54396	144	132	83.3681	69.8752	90.0935	1.8007
Ewings	1996	2: Case control	mixed bph and other	England	British journal of cancer	68	103	35	61	100	39	1.24215	0.700737	2.20189	1.08229	0.878003	1.3341	1.42195	2.3435	103	2.08384	2.84308	100	129	80.6295	70.1788	87.2386	1.03022
Friedenreich	2004	2: Case control	population	Canada	American Journal of Epidemiology	68	122	54	63	122	59	1.17931	0.712643	1.95156	1.07937	0.854649	1.36317	2.05517	2.06924	122	2.00645	2.03694	122	131	75.589	64.6171	86.0559	3.55381
Ghadirian	1996	2: Case control	population	Canada	Cancer Causes and control	28	53	25	24	53	29	1.35333	0.630513	2.90479	1.16667	0.789702	1.72357	1.80399	2.41433	53	1.85325	2.32026	53	52	81.576	61.4296	93.331	2.15391
Hartman	1998	1: Cohort Studies	Smokers	Finland	Cancer Epidemiology, Biomarkers and Prevention	37	82	45	46	82	36	0.643478	0.347557	1.19136	0.804348	0.592308	1.0923	2.53169	3.26582	82	1.76124	2.13127	82	83	72.5681	60.1173	87.7023	2.37259
Hayes	1996	2: Case control	population	U.S.A.	American Journal of Epidemiology	40	70	30	27	71	44	2.17284	1.10792	4.26134	1.50265	1.04875	2.15298	1.85295	2.56799	70	1.36246	2.26375	71	67	86.5708	63.3103	95.1123	2.01494
Hsieh	1999	2: Case control	hospital	Greece	International Journal of Cancer	39	58	19	24	55	31	2.65132	1.2342	5.69556	1.54095	1.08591	2.18666	2.39059	2.67577	58	2.25982	2.72434	55	63	72.3162	59.0542	88.7679	1.91328
Joseph	2004	2: Case control	population	USA	Nutrition and Cancer	22	43	21	18	44	26	1.51323	0.648225	3.53251	1.25065	0.789698	1.98065	1.32431	4.53846	43	2.61462	3.18084	44	40	75.667	58.8779	91.5835	1.74702
King	2005	1: Cohort Studies	smoker or asbestos exposed worker	USA	Cancer Epidemiology, Biomarkers and Prevention	23	50	27	21	50	29	1.17637	0.53369	2.59297	1.09524	0.703229	1.70577	2.18056	2.97278	50	2.14724	3.16572	50	44	73.3978	57.5145	91.4564	0.875043
Lee	1998	2: Case control	population	China	Cancer Causes and control	12	21	9	10	21	11	1.46667	0.434443	4.95143	1.2	0.670714	2.14697	3.19799	2.31415	21	1.73206	3.17329	21	22	71.629	56.078	92.0275	0.988126
Lifespan study	2004	1: Cohort Studies	atomic bomb survivors	Japan	Cancer Causes and control	54	138	84	63	136	73	0.744898	0.460898	1.2039	0.84472	0.641153	1.11292	2.16534	3.81446	138	1.87045	2.55697	136	117	73.0754	64.3764	83.2255	4.0503
Ohno	1988	2: Case control	Benign prostatic hyperplasia	Japan	Cancer Research	62	104	42	55	103	48	1.28831	0.742753	2.23459	1.11643	0.878271	1.41918	1.57055	2.66297	104	1.79439	3.08439	103	117	73.6483	62.3855	86.1986	1.64777
SWE 71-75	1997	1: Cohort Studies	Construction Workers	Sweden	Journal of the National Cancer Institute	6	13	7	7	14	7	0.857143	0.188946	3.88839	0.923077	0.420254	2.02751	1.77065	4.65699	13	2.25366	2.07508	14	13	72.1239	53.9524	95.02	0.763836
Walker	1992	2: Case control	population	South Africa	British journal of cancer	38	70	32	36	71	35	1.15451	0.59581	2.23713	1.07063	0.781846	1.46609	2.12264	2.5116	70	2.30959	3.10546	71	74	77.3841	62.2384	89.8926	2.55904
Weinstein	2005	1: Cohort Studies	Smokers	Finland	Journal of the National Cancer Institute	43	104	61	40	106	66	1.16311	0.6686	2.02339	1.09567	0.783811	1.53162	2.23151	2.00525	104	1.72022	4.20764	106	83	80.5149	67.1281	89.063	2.05887

## Sheet: Sheet2
id	year	population	tmean	tsd	tsample	cmean	csd	csample
Yan-Feng Zhen	2019	adult	7.51	2.747	230	11.54	2.812	248
Zhi-Chun Sun	2018	adult	25	4.963	715	28.1	6.444	396
Yan-Feng Zhen	2018	adult	7.73	2.95	311	11.56	2.67	346
Nicole.L Spartano	2018	adult	24.343	0.623	179	23.881	0.21	1551
Qin Sun	2018	adult	2.1268	0.1711	83	2.2467	0.3315	110
Qing-Guo Ren	2017	the old	0.51237	0.9181	89	0.96941	0.9181	40
Min-Guo Md	2017	adult	15.4	7.778	404	24.6	7.481	212
Wei Liu	2016	adult	23.4	9.813	28	10	9.813	85
Blanca Murillo Ortiz	2016	adult	30.56	3.133	37	39.86	8.9	40
Huli Wei	2016	adutt	1.77	0.77	92	1.32	0.326	81
Bo Li	2015	adutt	15.9	5.333	292	24.6	7.852	200
Ming-He	2014	adutt	22.04	6.72	37	28.53	16.14	37
Banu Boyuk	2014	adutt	0.20681	0.10732	88	0.13084	0.05981	33
Angela Passaro	2014	the old	0.2764	0.1292	37	0.3417	0.1576	122
Yan-Feng Zhen	2013	adult	8	2.9	208	11.9	2.6	212
Aya Fujinami	2008	adult	15.5	5.2	112	20	7.3	80
Masataka Suwa	2006	adult	40.6	9.9	24	30.6	7.2	7

## Sheet: Sheet3
id	year	population	tmean	tsd	tsample	cmean	csd	csample
zhi-chun sun	2018	adult	23.5	8.37	151	25.5	3.111	564
tian peng zheng	2018	the old	1.76	0.57	1331	1.49	0.6	502
min guo，md	2017	adult	13.5	4.741	113	17.8	5.926	291
blanca murillo ortiz	2016	adult	31.55	10.24	19	43.78	9.05	18
jikun wang	2014	adult	22.25	5.69	20	21.77	7.61	19
angela	2014	the old	0.2469	0.136	27	0.307	0.107	10
jian xin zhou	2013	adult	0.07667	0.00535	64	0.07984	0.00515	129

## Sheet: Sheet4
id	year	population	tmean	tsd	tsample	cmean	csd	csample
Zhi-Chun Sun	2018	adult	23.5	8.37	151	25.5	3.111	564
Tian Peng Zheng	2018	the old	1.76	0.57	1331	1.49	0.6	502
Qing-Guo Ren	2017	the old	0.55781	0.3134	37	0.47576	0.3134	52
Blanca Murillo Ortiz	2016	adult	31.55	10.24	19	43.78	9.05	18

## Sheet: Sheet5
id	year	population	tmean	tsd	tsample	cmean	csd	csample
zhi-chun sun	2018	adult	23.5	8.37	151	25	4.963	715
tian peng zheng	2018	the old	1.76	0.57	1331	1.685	0.59	1833
min guo，md	2017	adult	13.5	4.741	113	15.4	7.778	404
blanca murillo ortiz	2016	adult	31.55	10.24	19	30.56	3.133	37
angela	2014	the old	0.2469	0.136	27	0.2764	0.1292	37

## Sheet: Sheet6
id	year	population	tmean	tsd	tsample	cmean	csd	csample
zhi-chun sun	2018	adult	23.5	8.37	151	25	4.963	715
tian peng zheng	2018	the old	1.76	0.57	1331	1.685	0.59	1833
blanca murillo ortiz	2016	adult	31.55	10.24	19	30.56	3.133	37
